# Supplementary material for: Characterization of Biofilm Formation by the Dermatophyte Nannizzia gypsea
Source: J Fungi (Basel). 2025 Jun 14;11(6):455. doi: 10.3390/jof11060455 (PMC12194254; doi:10.3390/jof11060455)
Supplement: Supplementary file 1 [file jof-11-00455-s001.zip]

Archive with 1 entries (1 files):
- jof-3590875-supplementary.pdf
